# Supplementary material for: Association between Optical Coherence Tomography Measurements and Clinical Parameters in Idiopathic Intracranial Hypertension
Source: J Ophthalmol. 2021 Jan 25;2021:1401609. doi: 10.1155/2021/1401609 (PMC7857887; doi:10.1155/2021/1401609)
Supplement: Supplementary Materials — All data is available in the supplementary data. [file 1401609.f1.xlsx]

## Sheet: Planilha1
NOME	var129	group	SEXO	IDADE	LATERALIDADE	ANODODIAGNOSTICO	ULTIMAPA	NONORMAL	EDEMA	PALIDEZ	PIO	PAQUI	avlogmar	TROMBOSEVENOSASNC	DIAMOX	DLPDVP	BARITRICA	RTVueNORNFLAVG	RTVueMACULACCG	MD	PSD	vfi	WNL	Border	ONL	GeneralReduction
TAINAN MILENA ALVES DA SILVA	1	1	fem	27	OD	2018	34	0	1	0	16		0	0	1	0	0	122.89	97.43	-8.54	8.29	82.00	0	0	1	0
TAINAN MILENA ALVES DA SILVA	1	1	fem	27	OE	2018	34	0	1	0	16		0	0	1	0	0	31.27	100.04	-3.68	4.25	97.00	1	0	0	0
CRISTINA ALVES SIQUEIRA SOUSA	2	1	fem	28	OD	2012	45	0	1	0	14		0	0	1	0	0			-6.21	4.47	91.00	0	0	1	0
CRISTINA ALVES SIQUEIRA SOUSA	2	1	fem	28	OE	2012	45	0	1	0	13		0	0	1	0	0			-4.31	3.76	96.00	0	1	0	0
NADIA LUCIA RODRIGUES BORTOLIN	3	1	fem	56	OD	2018	29	1	0	0	18	546	.1	0	0	0	0			-1.49	2.2	96.00	1	0	0	0
NADIA LUCIA RODRIGUES BORTOLIN	3	1	fem	56	OE	2018	29	1	0	0	18	550	0	0	0	0	0			.11	2.21	99.00	1	0	0	0
ROMILDA DE CASSIA FRANCISCO	4	1	fem	49	OD	2018	28	0	1	0	22	571	0	0	0	0	0			-.3	1.58	99.00	1	0	0	0
ROMILDA DE CASSIA FRANCISCO	4	1	fem	49	OE	2018	28	0	1	0	22	757	0	0	0	0	0			-1.14	1.79	9.00	1	0	0	0
RITA DE CASSIA M. LOUREIRO	5	1	fem	41	OD	2014	22	0	1	0	17	570	0	0	0	0	0	90.2	77.88	-2.47	3.28		1	0	0	0
CAMILA CHERION CARDOSO DE SOUZA CAMPOS	6	1	fem		OD		20	0	1	0	16		0	1	0	0	0			.15	1.86	99.00	1	0	0	0
CAMILA CHERION CARDOSO DE SOUZA CAMPOS	6	1	fem		OE		20	0	1	0	16		0	1	0	0	0			.52	1.38	100.00	1	0	0	0
ROSEMAR JUNJA	7	1	fem	38	OD	2013	21	1	0	0	14		0	0	1	0	0	82.79	87.43	-.31	2.92		0	0	1	0
ROSEMAR JUNJA	7	1	fem	38	OE	2013	21	1	0	0	14		0	0	1	0	0	97.34	79.96	-.24	2.1		0	0	1	0
RAIMUNDO ALVES PEIXOTO	8	1	mas	42	OD	2015	19	0	0	1	8		0	1	0	0	0	121.74	82.07
RAIMUNDO ALVES PEIXOTO	8	1	mas	42	OE	2015	18	0	0	1	9		0	1	0	0	0	116.7	87.31
CAROLINE ROMERA SILVA	9	1	fem	23	OD	2018	27	0	1	0			0	0	1	0	0	132.52	94.8	-2.85	2.09		1	0	0	0
CAROLINE ROMERA SILVA	9	1	fem	23	OE	2018	27	0	1	0			0	0	1	0	0	131.77	97.61	-2.92	2.59		0	1	0	0
JUCILENE ALVES SANTOS JESUS	10	1	fem	34	OD	2010	28	1	0	0	16		0	1	0	0	0	119.54	94.13	-1.96	2.2	97.00	1	0	0	0
JUCILENE ALVES SANTOS JESUS	10	1	fem	34	OE	2010	28	1	0	0	16		.2	1	0	0	0	116.73	91.92	-4.19	4.25	96.00	0	0	1	0
MAYARA RIBEIRO CASARTELLI	11	1	fem	31	OD	2016	22	0	1	0			0	0	0	0	0	109.82	89.51	.65	1.51	100.00	1	0	0	0
MAYARA RIBEIRO CASARTELLI	11	1	fem	31	OE	2016	22	0	1	0			.3	0	0	0	0	95.59	78.2	.09	2.04	99.00	1	0	0	0
MARIA ELZA RODRIGUES DE SOUSA	12	1	fem	43	OD	2001	21	0	0	1			.1	1	0	0	0	83.13	72.13	-22.06	11.62
MARIA ELZA RODRIGUES DE SOUSA	12	1	fem	43	OE	2001	21	1	0	0			.2	1	0	0	0	90.2	84	-22.92	11.49
GIOVANA PINHA FUSCO	13	1	fem	20	OD	2018	24	1	0	0	19		.3	1	0	0	0	121.1	94.1	-.6	2.04	99.00	1	0	0	0
GIOVANA PINHA FUSCO	13	1	fem	20	OE	2018	24	1	0	0	17		0	1	0	0	0	136.78	93.89	-.59	2.18	98.00	1	0	0	0
LIZANDRA DA SILVA FERNADES	14	1	fem	23	OD	2018	31	0	1	0	12		0	0	0	0	0	95.89	87.11	-3.97	3.63		0	0	1	0
LIZANDRA DA SILVA FERNADES	14	1	fem	23	OE	2018	31	0	1	0	13		0	0	0	0	0	90.33	74.28	-5.45	3.23		0	0	0	1
FABIANE OLIVEIRA DOS SANTOS FRANÇA	15	1	fem	28	OD	2017	32	0	1	0	15	532	0	0	0	0	0	123.25	90.59	-4.05	3.48	97.00	0	0	1	0
FABIANE OLIVEIRA DOS SANTOS FRANÇA	15	1	fem	28	OE	2017	32	0	1	0	14	535	0	0	0	0	0	112.4	89.87	-5.75	3.88	94.00	0	0	1	0
CARLA LOPES	16	1	fem	38	OD	2015	20	0	0	1	11		.2	0	1	0	0	73.99	72.04	-1.82	2.3		1	0	0	0
CARLA LOPES	16	1	fem	38	OE	2015	20	0	0	1	11		0	0	1	0	0	107.66	84.3	-.61	1.72		1	0	0	0
HELLEN DE KASSIA FERREIRA	17	1	fem	17	OD	2018	16	1	0	0	11		.5	0	0	0	0	140.92	109.72	-2.99	2.72	95.00	0	0	1	0
HELLEN DE KASSIA FERREIRA	17	1	fem	17	OE	2018	16	1	0	0	11		0	0	0	0	0	171.23	113.9	-2.09	1.94	10.00	1	0	0	0
Beatriz Dias Lopes de Paula	18	1	fem	16	OD	2018		0	1	0	16	623	0	0	0	0	0	104.24		-1.14	1.43	99.00	1	0	0	0
Beatriz Dias Lopes de Paula	18	1	fem	16	OE	2018		0	1	0	16	596	0	0	0	0	0	104.16		-2.39	1.5	98.00	1	0	0	0
Maria Jose de Sousa	19	1	fem	49	OD	2016	18	1	0	0	16	588	0	1	0	0	0	110.01	93.66	-.65	2.28		1	0	0	0
Maria Jose de Sousa	19	1	fem	49	OE	2016	18	1	0	0	15	569	0	1	0	0	0	114.33	92.26	-.84	1.96		1	0	0	0
ANA KELI FONSECA	20	1	fem	37	OD	2017	33	0	1	0	14	534	0	1	1	0	0	109.52	92.37	-3.06	2.57	97.00	0	0	1	0
ANA KELI FONSECA	20	1	fem	37	OE	2017	33	0	1	1	14	527	0	1	1	0	0	99.55	94.39	-2.48	2.66	99.00	0	1	0	0
DIMAS ALFENAS	21	1	mas	58	OD	2016	23	0	1	0	10	484	.1	0	1	0	0	128.83	100.62	.02	2.28		0	1	0	0
DIMAS ALFENAS	21	1	mas	58	OE	2016	23	0	1	0	10	473	.1	0	1	0	0	134.74	104.21	.73	1.65		1	0	0	0
JAMILE O SANTOS	22	1	fem	35	OD	2014	27	0	1	0	18	522	0	0	1	0	0	143.76	91.25	-1.82	1.87		1	0	0	0
JAMILE O SANTOS	22	1	fem	35	OE	2014	27	0	1	0	18	562	0	0	1	0	0	142.37	94.67	-1.18	2.01		1	0	0	0
Thalyta Frota	23	0	fem	29	OD								0					124.92	91.19
Thalyta Frota	23	0	fem	29	OE								0					125.1	93.94
Fernando Meister	24	0	mas	33	OD								0					121.86	94.52
Fernando Meister	24	0	mas	33	OE								0					109.09	99.52
Daniel Vieira	25	0	mas	30	OD								0					103	97.01
Daniel Vieira	25	0	mas	30	OE								0					100.75	98.13
Leontina Santos	26	0	fem	43	OD								0					140.61	110.62
Leontina Santos	26	0	fem	43	OE								0					132.08	102.74
Marisa Novais	27	0	fem	47	OD								0					103.58	87.83
Marisa Novais	27	0	fem	47	OE								0					115.69	94.01
Arthur Milhomens	28	0	mas	27	OD								0					104.93	95.42
Arthur Milhomens	28	0	mas	27	OE								0					91.25	96.79
Allyne Kallaf	29	0	fem	27	OD								0					124.53	99.12
Allyne Kallaf	29	0	fem	27	OE								0					127.64	100.08
Sergio Teixeira	30	0	mas	46	OD								0					127.87	100.47
Sergio Teixeira	30	0	mas	46	OE								0					125.11	100.61
Everton Machado	31	0	mas	31	OD								0					119.63	112.8
Everton Machado	31	0	mas	31	OE								0					133.53	113.2
Norton Yanagimori	32	0	mas	29	OD								0					106	88.83
Norton Yanagimori	32	0	mas	29	OE								0					96.87	89.07
Rosenildo Silva	33	0	mas	48	OD								0					110.9	96.82
Rosenildo Silva	33	0	mas	48	OE								0					107.3	95.89
